# Supplementary material for: A novel class of peptide pheromone precursors in ascomycetous fungi
Source: Mol Microbiol. 2010 Jul 30;77(6):1483–501. doi: 10.1111/j.1365-2958.2010.07295.x (PMC3068285; doi:10.1111/j.1365-2958.2010.07295.x)
Supplement: Supplementary file 2 [file mmi0077-1483-SD2.xls]

## Sheet: genomic coordinates
Supplementary table 1 - GENOMIC COORDINATES OF GENES
Organisms are named according to the respective genome database (regardless if anamorph or teleomorph).
Most genes are not characterized so far, hence precise coordinates may change upon experimental evaluation in some cases.
ORGANISM	ORTHO-LOGUE	DATABASE	SCAFFOLD/ CONTIG	POSITION Start End		protein ID or locus ID
Trichoderma reesei	hyp. protein A	http://genome.jgi-psf.org/Trire2/Trire2.home.html	scaffold 18	674278	678201	123186
Trichoderma reesei	MYND	http://genome.jgi-psf.org/Trire2/Trire2.home.html	scaffold 18	678668	681092	22950
Trichoderma reesei	EBP2	http://genome.jgi-psf.org/Trire2/Trire2.home.html	scaffold 18	676877	678201	66154
Trichoderma reesei	HPP1	http://genome.jgi-psf.org/Trire2/Trire2.home.html	scaffold 28	353058	353201	33493
Trichoderma reesei	CAAX-protein	http://genome.jgi-psf.org/Trire2/Trire2.home.html	not detected
Trichoderma reesei	cyanate lyase	http://genome.jgi-psf.org/Trire2/Trire2.home.html	not detected
Trichoderma reesei	hyp. protein B	http://genome.jgi-psf.org/Trire2/Trire2.home.html	scaffold 18	682698	683387	66161
Trichoderma virens	hyp. protein A	http://genome.jgi-psf.org/Trive1/Trive1.home.html	scaffold 28	11775	12794	51438
Trichoderma virens	MYND	http://genome.jgi-psf.org/Trive1/Trive1.home.html	scaffold 28	3374	5263	51420
Trichoderma virens	EBP2	http://genome.jgi-psf.org/Trive1/Trive1.home.html	scaffold 28	6254	7542	23845
Trichoderma virens	HPP1	http://genome.jgi-psf.org/Trive1/Trive1.home.html	scaffold 4	2389403	2389958	91991
Trichoderma virens	CAAX-protein	http://genome.jgi-psf.org/Trive1/Trive1.home.html	not detected
Trichoderma virens	cyanate lyase	http://genome.jgi-psf.org/Trive1/Trive1.home.html	not detected
Trichoderma virens	hyp. protein B	http://genome.jgi-psf.org/Trive1/Trive1.home.html	scaffold 28	1468	2395	81404
Trichoderma atroviride	hyp. protein A	http://genome.jgi-psf.org/Triat1/Triat1.home.html	scaffold 13	1151028	1152059	144429
Trichoderma atroviride	MYND	http://genome.jgi-psf.org/Triat1/Triat1.home.html	scaffold 13	1154678	1156871	129542
Trichoderma atroviride	EBP2	http://genome.jgi-psf.org/Triat1/Triat1.home.html	scaffold 13	1152462	1154181	144430
Trichoderma atroviride	HPP1	http://genome.jgi-psf.org/Triat1/Triat1.home.html	scaffold 16	897732	897619
Trichoderma atroviride	CAAX-protein	http://genome.jgi-psf.org/Triat1/Triat1.home.html	not detected
Trichoderma atroviride	cyanate lyase	http://genome.jgi-psf.org/Triat1/Triat1.home.html	scaffold 4	613303	614075	146318
Trichoderma atroviride	hyp. protein B	http://genome.jgi-psf.org/Triat1/Triat1.home.html	scaffold 13	1157960	1158728	50183
Fusarium verticillioides	hyp. protein A	http://www.broad.mit.edu/annotation/genome/fusarium_group/MultiHome.html	supercontig 10	83237	84208
Fusarium verticillioides	MYND	http://www.broad.mit.edu/annotation/genome/fusarium_group/MultiHome.html	supercontig 10	87756	89612
Fusarium verticillioides	EBP2	http://www.broad.mit.edu/annotation/genome/fusarium_group/MultiHome.html	supercontig 10	91166	91879
Fusarium verticillioides	HPP1	http://www.broad.mit.edu/annotation/genome/fusarium_group/MultiHome.html	supercontig 10	95944	96123
Fusarium verticillioides	CAAX-protein	http://www.broad.mit.edu/annotation/genome/fusarium_group/MultiHome.html	not detected
Fusarium verticillioides	cyanate lyase	http://www.broad.mit.edu/annotation/genome/fusarium_group/MultiHome.html	supercontig 10	94304	95561
Fusarium verticillioides	hyp. protein B	http://www.broad.mit.edu/annotation/genome/fusarium_group/MultiHome.html	supercontig 10	92687	93712
Fusarium oxysporum	hyp. protein A	http://www.broad.mit.edu/annotation/genome/fusarium_group/MultiHome.html	supercontig 2	77584	78558
Fusarium oxysporum	MYND	http://www.broad.mit.edu/annotation/genome/fusarium_group/MultiHome.html	supercontig 2	81972	83831
Fusarium oxysporum	EBP2	http://www.broad.mit.edu/annotation/genome/fusarium_group/MultiHome.html	supercontig 2	85380	86357
Fusarium oxysporum	HPP1	http://www.broad.mit.edu/annotation/genome/fusarium_group/MultiHome.html	supercontig 2	90094	90273
Fusarium oxysporum	CAAX-protein	http://www.broad.mit.edu/annotation/genome/fusarium_group/MultiHome.html	not detected
Fusarium oxysporum	cyanate lyase	http://www.broad.mit.edu/annotation/genome/fusarium_group/MultiHome.html	supercontig 2	88482	89713
Fusarium oxysporum	hyp. protein B	http://www.broad.mit.edu/annotation/genome/fusarium_group/MultiHome.html	supercontig 2	86881	87942
Fusarium graminearum	hyp. protein A	http://www.broad.mit.edu/annotation/genome/fusarium_group/MultiHome.html	supercontig 4	3555403	3556440	FGSG_07455
Fusarium graminearum	MYND	http://www.broad.mit.edu/annotation/genome/fusarium_group/MultiHome.html	supercontig 4	3560234	3562207	FGSG_07456
Fusarium graminearum	EBP2	http://www.broad.mit.edu/annotation/genome/fusarium_group/MultiHome.html	supercontig 4	3563330	3564694	FGSG_07457
Fusarium graminearum	HPP1	http://www.broad.mit.edu/annotation/genome/fusarium_group/MultiHome.html	not detected
Fusarium graminearum	PPG2	http://www.broad.mit.edu/annotation/genome/fusarium_group/MultiHome.html	supercontig 4	3565414	3565479
Fusarium graminearum	cyanate lyase	http://www.broad.mit.edu/annotation/genome/fusarium_group/MultiHome.html	supercontig 4	3565941	3566790	FGSG_07458
Fusarium graminearum	hyp. protein B	http://www.broad.mit.edu/annotation/genome/fusarium_group/MultiHome.html	supercontig 4	3567108	3568133	FGSG_07459
Nectria haematococca	hyp. protein A	http://genome.jgi-psf.org/Necha1/Necha1.home.html	sca_6_chr_9_2_0	99799	100832	96067
Nectria haematococca	MYND	http://genome.jgi-psf.org/Necha1/Necha1.home.html	sca_6_chr_9_2_0	94019	96640	96066
Nectria haematococca	EBP2	http://genome.jgi-psf.org/Necha1/Necha1.home.html	sca_6_chr_9_2_0	92296	93630	48982
Nectria haematococca	HPP1	http://genome.jgi-psf.org/Necha1/Necha1.home.html	sca_6_chr_9_2_0	91327	91503	106357
Nectria haematococca	CAAX-protein	http://genome.jgi-psf.org/Necha1/Necha1.home.html	sca_6_chr_9_2_0	91659	91769
Nectria haematococca	cyanate lyase	http://genome.jgi-psf.org/Necha1/Necha1.home.html	sca_6_chr_9_2_0	89990	90861	102802
Nectria haematococca	hyp. protein B	http://genome.jgi-psf.org/Necha1/Necha1.home.html	sca_6_chr_9_2_0	88626	89701	96062
Neurospora crassa	hyp. protein A	http://www.broad.mit.edu/annotation/genome/neurospora/Home.html	contig 15	57331	58961	NCU01253
Neurospora crassa	MYND	http://www.broad.mit.edu/annotation/genome/neurospora/Home.html	contig 15	63367	65235	NCU01252
Neurospora crassa	EBP2	http://www.broad.mit.edu/annotation/genome/neurospora/Home.html	contig 15	44509	46210	NCU01257
Neurospora crassa	HPP1	http://www.broad.mit.edu/annotation/genome/neurospora/Home.html	not detected
Neurospora crassa	Mfa-1	http://www.broad.mit.edu/annotation/genome/neurospora/Home.html	contig 15	42678	42752
Neurospora crassa	cyanate lyase	http://www.broad.mit.edu/annotation/genome/neurospora/Home.html	contig 15	41134	41737	NCU01258
Neurospora crassa	hyp. protein B	http://www.broad.mit.edu/annotation/genome/neurospora/Home.html	contig 15	38997	40030	NCU01259
Epichloe festucae	hyp. protein A	http://www.endophyte.uky.edu	contig 199	37950	38966
Epichloe festucae	MYND	http://www.endophyte.uky.edu	contig 199	34593	35714
Epichloe festucae	EBP2	http://www.endophyte.uky.edu	contig 199	32385	33476
Epichloe festucae	HPP1	http://www.endophyte.uky.edu	not detected
Epichloe festucae	CAAX-protein	http://www.endophyte.uky.edu	contig 199	29600	29698
Epichloe festucae	cyanate lyase	http://www.endophyte.uky.edu	contig 261	29679	30098
Epichloe festucae	hyp. protein B	http://www.endophyte.uky.edu	contig 199	26403	27083
Magnaprothe grisea	hyp. protein A	http://www.broadinstitute.org/annotation/genome/magnaporthe_grisea/MultiHome.html	Supercontig 18			MGG_11904
Magnaprothe grisea	MYND	http://www.broadinstitute.org/annotation/genome/magnaporthe_grisea/MultiHome.html	Supercontig 18			MGG_02454
Magnaprothe grisea	EBP2	http://www.broadinstitute.org/annotation/genome/magnaporthe_grisea/MultiHome.html	Supercontig 18			MGG_02453
Magnaprothe grisea	HPP1	http://www.broadinstitute.org/annotation/genome/magnaporthe_grisea/MultiHome.html	not detected
Magnaprothe grisea	CAAX-protein	http://www.broadinstitute.org/annotation/genome/magnaporthe_grisea/MultiHome.html	Supercontig 18	1857545	1857622
Magnaprothe grisea	cyanate lyase	http://www.broadinstitute.org/annotation/genome/magnaporthe_grisea/MultiHome.html	Supercontig 18			MGG_02451
Magnaprothe grisea	hyp. protein B	http://www.broadinstitute.org/annotation/genome/magnaporthe_grisea/MultiHome.html	Supercontig 18			MGG_02450
Chaetomium globosum	hyp. protein A	http://www.broadinstitute.org/annotation/genome/chaetomium_globosum/	Supercontig 2			CHGG_02568
Chaetomium globosum	MYND	http://www.broadinstitute.org/annotation/genome/chaetomium_globosum/	Supercontig 2			CHGG_02570
Chaetomium globosum	EBP2	http://www.broadinstitute.org/annotation/genome/chaetomium_globosum/	Supercontig 2			CHGG_02571
Chaetomium globosum	HPP1	http://www.broadinstitute.org/annotation/genome/chaetomium_globosum/	not detected
Chaetomium globosum	CAAX-protein	http://www.broadinstitute.org/annotation/genome/chaetomium_globosum/	Supercontig 2	1423081	1423152
Chaetomium globosum	cyanate lyase	http://www.broadinstitute.org/annotation/genome/chaetomium_globosum/	Supercontig 2			CHGG_02572
Chaetomium globosum	hyp. protein B	http://www.broadinstitute.org/annotation/genome/chaetomium_globosum/	Supercontig 2			CHGG_02576
Podospora anserina	hyp. protein A	http://podospora.igmors.u-psud.fr/padb/index.php	chrm2_SCB	893744	892701
Podospora anserina	MYND	http://podospora.igmors.u-psud.fr/padb/index.php	chrm2_SCB	887968	886109	Pa_a_2250
Podospora anserina	EBP2	http://podospora.igmors.u-psud.fr/padb/index.php	chrm2_SCB	882898	884096	Pa_a_2240
Podospora anserina	CAAX-protein	http://podospora.igmors.u-psud.fr/padb/index.php	chrm2_SCB	905501	905572	Pa_a_2310
Podospora anserina	cyanate lyase	http://podospora.igmors.u-psud.fr/padb/index.php	chrm2_SCB	903843	904385	Pa_a_2300
Podospora anserina	hyp. protein B	http://podospora.igmors.u-psud.fr/padb/index.php	chrm2_SCB	906792	907574
